# Supplementary material for: Efficacy of transcranial magnetic stimulation for mild cognitive impairment: a systematic review and meta-analysis of randomized controlled trials
Source: Front Neurol. 2026 May 18;17:1788223. doi: 10.3389/fneur.2026.1788223 (PMC13222799; doi:10.3389/fneur.2026.1788223)
Supplement: Supplementary file 6 [file Table_6.xlsx]

## Sheet: Included study characteristics
Study	Country	Design	rTMS group										Control group				Adverse effect	Outcome	Measurement timepoint (Week)
			Sample size	Age (year）	Female(%)	Device/Coil type	Stimulation Site	Target	Stimulation Frequency Type	Stimulation frequency /intensity	Sessions per week	Total sessions	Sample size	Age (year)	Female(%)	Intervention
Cirillo G, Pepe R, Siciliano M, et al. (2023)	Italy	RCT, 2 arms	10	66.5 ± 3.94	0.6	NA	Bilateral rTMS	DLPFC	High-frequency rTMS	10 Hz , NA	1time/day	28 sessions	10	70.5 ± 5.15	0.6	Sham rTMS	Mild stimulation-site discomfort (n = 3) and mild headache (n = 2) were reported; no significant adverse events occurred	Repeatable Battery for the Assessment of Neuropsychological Status (RBANS) Beck Depression Inventory-II (BDI-II) Beck Anxiety Inventory (BAI) Apathy Evaluation Scale (AES)	1 month, 6 months
Cui H, Ren R, Lin G, et al. (2019)	China	RCT, 2 arms	11	73.91±10.01	0.7273	MagPro R30 (MagVenture) Figure-of-eight coil (MCF-B70, 97 mm)	Right DLPFC	DLPFC	High-frequency rTMS	10 Hz, 90% RMT	1time/day	10 sessions	10	74.00±7.62	0.5	Sham rTMS	Not Reported	Mini-Mental State Examination (MMSE) Addenbrooke’s Cognitive Examination (ACE-III) Logical Memory Test (short story, immediate recall) Auditory Verbal Learning Test (AVLT) Geriatric Depression Scale (GDS)	2 weeks, 2 months
Drumond Marra HL, Myczkowski ML, et al. (2015)	Brazil	RCT, 2 arms	15	65.1 ± 3.5	0.6	MagPro X100 (MagVenture A/S, Farum, Denmark) Figure-of-eight coil	Left DLPFC	DLPFC	High-frequency rTMS	10 Hz, 110%RMT	1time/day	10 sessions	19	65.2 ± 4.1	0.684	Sham rTMS	Reported None	Montreal Cognitive Assessment (MoCA) Clinical Dementia Rating (CDR) Geriatric Depression Scale – 15 items (GDS-15) Hamilton Depression Rating Scale – 17 items (HAMD-17) Hamilton Anxiety Rating Scale – 14 items (HAMA-14)	2 weeks, 1 month
Esposito S, Trojsi F, Cirillo G, et al. (2022)	Italy	RCT, 3 arms	11	64.00 ± 13.00	0.548	Magstim2 Rapid (The Magstim Company, UK) Standard figure-of-eight coil	Bilateral rTMS	DLPFC	High-frequency rTMS	10 Hz, 80%RMT	1time/day	20 sessions	16	70.05 ± 11.00	0.555	Sham rTMS	Not Reported	Beck Depression Inventory-II (BDI-II) Beck Anxiety Inventory (BAI) Apathy Evaluation Scale (AES)	1 month
Fu HX. (2025)	China	RCT, 2 arms	98	64.17 ± 4.33	0.5	MagPro-R30 magnetic stimulator (Tonica, Denmark) Not explicitly specified	Bilateral rTMS	Bilateral prefrontal cortex	High-frequency rTMS	10 Hz, 80%RMT	1time/day	40 sessions	82	63.57 ± 3.59	0.439	Sham rTMS	Diarrhea (n = 4), nausea and vomiting (n = 10), and mild dizziness (n = 12) were reported	Wechsler Memory Scale–Revised, Chinese version (WMS–RC) Montreal Cognitive Assessment (MoCA) Geriatric Depression Scale (GDS / GDS-15)	2 months
Liu Z, Zhang L, Bai L, et al. (2025)	China	RCT, 2 arms	55	67.8±4.5	0.673	Rapid2 stimulator (Magstim) Standard 70-mm figure-of-eight coil	Right DLPFC	DLPFC	Low-frequency rTMS	1 Hz, 80%RMT	1time/day	30 sessions	55	68.0±4.6	0.564	Sham rTMS	Not Reported	Pittsburgh Sleep Quality Index (PSQI) Montreal Cognitive Assessment (MoCA) Hamilton Anxiety Rating Scale (HAMA) Hamilton Depression Rating Scale (HAMD)	6 weeks, 3 months
Padala PR, Padala KP, et al. (2017)	USA	RCT, 2 arms	5	64.0±9.0	0.2	NeuroStar® TMS Therapy System XPLOR standard treatment coil	Left DLPFC	DLPFC	High-frequency rTMS	10 Hz, 120%RMT	1time/day	10 sessions	4	68.0±10.0	0	Sham rTMS	Treatment-site discomfort (n = 8), shock sensation (n = 3), facial twitching (n = 1), insomnia (n = 1), and dizziness (n = 1)	Apathy Evaluation Scale – Clinician version (AES-C) Mini-Mental State Examination (MMSE) Trail Making Test (TMT-A, TMT-B) Clinical Global Impression (CGI)	2 weeks, 1 month
Song S, Guo Z, Mu Q. (2025)	China	RCT, 2 arms	11	65.55±3.98	0.4545	MagPro R30 magnetic stimulator (Denmark Tonica Company) MCFB65	Left DLPFC	DLPFC	High-frequency rTMS	10 Hz, 90%RMT	1time/day	10 sessions	11	69.27±4.38	0.6364	Sham rTMS	Not Reported	Mini-Mental State Examination (MMSE) Montreal Cognitive Assessment (MoCA) Auditory Verbal Learning Test (AVLT) Boston Naming Test (BNT) Animal Verbal Fluency Test (AFT)	2 weeks
Wang J, Zhang M, Wei X, et al. (2025)	China	RCT, 2 arms	14	69.63 ± 6.38	0.6429	CCY-II stimulator (Yiruide Medical Equipment Co., Wuhan, China) Figure-of-eight	Right DLPFC	DLPFC	iTBS	50 Hz, 80%RMT	1time/day	10 sessions	13	69.86 ± 6.80	0.6923	Sham rTMS	Mild headache, dizziness, and facial twitching (each n = 1); no serious adverse events	Montreal Cognitive Assessment (MoCA) Trail Making Test (TMT) Digit Span Test (DST) Stroop Color-Word Test (SCWT)	2 weeks
Wang T, Guo Z, Wu H, et al. (2023)	China	RCT, 2 arms	19	65.63±4.28	0.5789	MagPro R30 (MagVenture, Denmark) 70-mm butterfly-shaped coil	Left DLPFC	DLPFC	High-frequency rTMS	10 Hz, 90%RMT	1time/day	10 sessions	20	68.45±5.19	0.75	Sham rTMS	Transient dizziness (n=2), mild discomfort	Montreal Cognitive Assessment (MoCA) Auditory Verbal Learning Test (AVLT) Mini-Mental State Examination (MMSE)	2 weeks
Zheng W, Shi X, Chen Y, et al. (2024)a	China	RCT, 4 arms	14	67.00±10.95	0.5	YIRUIDE CCY-IV stimulator (Yiruide Co., Ltd., Wuhan, China) Standard figure-of-eight	non-DLPFC, parietal target	non-DLPFC, parietal target	iTBS	50 Hz, 70%RMT	1time/day	20 sessions	6	65.00±5.75	0.5385	Sham rTMS	Mild stimulation-site headache (n = 5); no serious adverse events	Montreal Cognitive Assessment (MoCA) Auditory Verbal Learning Test (AVLT) Mini-Mental State Examination (MMSE) Trail Making Test (TMT)	4 weeks
Zheng W, Shi X, Chen Y, et al. (2024)b	China	RCT, 4 arms	16	66.56±6.68	0.6875	YIRUIDE CCY-IV stimulator (Yiruide Co., Ltd., Wuhan, China) Standard figure-of-eight	non-DLPFC, parietal target	non-DLPFC, parietal target	High-frequency rTMS	20 Hz, 100%RMT	1time/day	20 sessions	7	65.00±5.75	0.5385	Sham rTMS	Mild stimulation-site headache (n = 5); no serious adverse events	Montreal Cognitive Assessment (MoCA) Auditory Verbal Learning Test (AVLT) Mini-Mental State Examination (MMSE) Trail Making Test (TMT)	4 weeks

## Sheet: Trial registration and protocol
Study	Registration reported	Registry / source	Registration ID	Protocol available	Prospectively registered/ retrospectively registered/unclear	RoB 2 judgment for selection of the reported result	Brief rationale
Cirillo G, Pepe R, Siciliano M, et al. (2023)	No	Not reported	Not reported	No	Unclear	Some concerns	No trial registration or public protocol identified; selective reporting could not be ruled out.
Cui H, Ren R, Lin G, et al. (2019)	No	Not reported	Not reported	No	Unclear	Some concerns	No trial registration or public protocol identified; selective reporting could not be ruled out.
Drumond Marra HL, Myczkowski ML, et al. (2015)	Yes	ClinicalTrials.gov	NCT01292382	No / Not publicly available	Unclear	Some concerns	Trial registration was reported, but no public protocol or prespecified analysis plan was identified.
Esposito S, Trojsi F, Cirillo G, et al. (2022)	No	Not reported	Not reported	No	Unclear	Some concerns	No trial registration or public protocol identified; selective reporting could not be ruled out.
Fu HX. (2025)	No	Not reported	Not reported	No	Unclear	Some concerns	No trial registration or public protocol identified; selective reporting could not be ruled out.
Liu Z, Zhang L, Bai L, et al. (2025)	No	Supplement material	Not reported	Yes	Unclear	Some concerns	Trial protocol and statistical analysis plan were available in Supplement 1, but no trial registration information was reported.
Padala PR, Padala KP, et al. (2017)	No	Not reported	Not reported	No	Unclear	Some concerns	No trial registration or public protocol identified; selective reporting could not be ruled out.
Song S, Guo Z, Mu Q. (2025)	No	Not reported	Not reported	No	Unclear	Some concerns	No trial registration or public protocol identified; selective reporting could not be ruled out.
Wang J, Zhang M, Wei X, et al. (2025)	Yes	Chinese Clinical Trial Registry	ChiCTR1900021795	No / Not publicly available	Unclear	Some concerns	Trial registration was reported, but no public protocol or prespecified analysis plan was identified.
Wang T, Guo Z, Wu H, et al. (2023)	No	Not reported	Not reported	No	Unclear	Some concerns	No trial registration or public protocol identified; selective reporting could not be ruled out.
Zheng W, Shi X, Chen Y, et al. (2024)	Yes	Chinese Clinical Trial Registry	ChiCTR2100050496	No / Not publicly available	Unclear	Some concerns	Trial registration was reported, but no public protocol or prespecified analysis plan was identified.

## Sheet: Quality assessment
Study	随机方法	分配隐藏	盲法（受试者）	盲法（结局指标测量者）	数据完整性	选择性报告	其他（fundation）
Cirillo G, Pepe R, Siciliano M, et al. (2023)	Low	Low	Low	Low	Low	Low	Unclear	M
Cui H, Ren R, Lin G, et al. (2019)	Low	Unclear	Low	Low	Low	Low	Unclear	L
Drumond Marra HL, Myczkowski ML, et al. (2015)	Low	Low	Low	Low	Low	Low	Unclear	H
Esposito S, Trojsi F, Cirillo G, et al. (2022)	Low	Low	Low	Low	Low	Low	Unclear	L
Fu HX. (2025)	Low	Low	Low	Low	Low	Low	Unclear	M
Liu Z, Zhang L, Bai L, et al. (2025)	Low	Unclear	Low	Low	Low	Low	Unclear	L
Padala PR, Padala KP, et al. (2017)	Low	Low	Low	Low	Low	Low	Unclear	L
Song S, Guo Z, Mu Q. (2025)	Low	Low	Low	Low	Low	Low	Unclear	M
Wang J, Zhang M, Wei X, et al. (2025)	Low	Low	Low	Low	Low	Low	Unclear	M
Wang T, Guo Z, Wu H, et al. (2023)	Low	Low	Low	Low	Low	Low	Unclear	M
Zheng W, Shi X, Chen Y, et al. (2024)	Low	Low	Low	Low	Low	Low	Unclear

## Sheet: Continuous outcomes
Outcome	Time	Study	Scale	experiment group				mean1	sd1	n1	Control Group				mean2	sd2	n2
				基线mean	基线sd	终点mean	终点sd	试验组差值mean	试验组差值sd	试验组样本量	基线mean	基线sd	终点mean	终点sd	对照组差值mean	对照组差值sd	对照组样本量
Cognitive assessment	4 weeks	Cirillo G, Pepe R, Siciliano M, et al. (2023)	List Learning	20	3.75	22	7.04	2	6.10116	10	17	6.11	18	5.74	1	5.93366	10
Cognitive assessment	4 weeks	Cirillo G, Pepe R, Siciliano M, et al. (2023)	Story Memory-IR	15	2.59	14	5.93	-1	5.1492	10	12.5	4.82	11.5	7.96	-1	6.94455	10
Cognitive assessment	4 weeks	Cirillo G, Pepe R, Siciliano M, et al. (2023)	Figure Copy	15.5	3.89	14.5	3.52	-1	3.71883	10	12	3.7	11	2.04	-1	3.20992	10
Cognitive assessment	4 weeks	Cirillo G, Pepe R, Siciliano M, et al. (2023)	Line Orientation	14.5	4.07	15	1.85	0.5	3.52958	10	13.5	5.19	12.5	5	-1	5.09766	10
Cognitive assessment	4 weeks	Cirillo G, Pepe R, Siciliano M, et al. (2023)	Picture Naming	10	0	10	0.74	0	0.74	10	9.5	0.93	10	0.74	0.5	0.851058	10
Cognitive assessment	4 weeks	Cirillo G, Pepe R, Siciliano M, et al. (2023)	Semantic Fluency	13	1.85	9	5.56	-4	4.90409	10	15.5	3.33	8	2.41	-7.5	2.97854	10
Cognitive assessment	4 weeks	Cirillo G, Pepe R, Siciliano M, et al. (2023)	Digit Span Backward	6	2.04	8	2.96	2	2.62389	10	7	2.96	9	3.52	2	3.2761	10
Cognitive assessment	4 weeks	Cirillo G, Pepe R, Siciliano M, et al. (2023)	Coding	27	13.89	29.5	11.48	2.5	12.8556	10	19.5	13.33	25.5	17.78	6	16.0253	10
Cognitive assessment	4 weeks	Cirillo G, Pepe R, Siciliano M, et al. (2023)	List Recall	0.5	2.78	0.5	2.59	0	2.69004	10	1	2.59	1	2.41	0	2.50486	10
Cognitive assessment	4 weeks	Cirillo G, Pepe R, Siciliano M, et al. (2023)	List Recognition	13	3.7	16	2.96	3	3.39111	10	15.5	1.48	15	3.89	-0.5	3.40078	10
Cognitive assessment	4 weeks	Cirillo G, Pepe R, Siciliano M, et al. (2023)	Story Recall-DR	0.5	5.37	2	5.37	1.5	5.37	10	5.5	2.41	6	2.41	0.5	2.41	10
Cognitive assessment	4 weeks	Cirillo G, Pepe R, Siciliano M, et al. (2023)	Figure Recall	3	5.37	1.5	7.59	-1.5	6.75919	10	3	4.26	4	4.82	1	4.56583	10
Behavioralmeasures	4 weeks	Cirillo G, Pepe R, Siciliano M, et al. (2023)	Beck Depression Inventory II scale (BDI-II)	15.5	14.44	9	10.37	-6.5	12.896	10	12	10.19	7.75	0	-4.25	10.19	10
Behavioralmeasures	4 weeks	Cirillo G, Pepe R, Siciliano M, et al. (2023)	Beck Anxiety Inventory (BAI)	4	10.19	4	17.96	0	15.6008	10	8.5	8.15	3.5	10	-5	9.21534	10
Behavioralmeasures	4 weeks	Cirillo G, Pepe R, Siciliano M, et al. (2023)	Apathy Evaluation Scale (AES)	39	7.78	36.5	5.19	-2.5	6.86195	10	39	7.22	34.5	9.07	-4.5	8.30108	10
Cognitive assessment	6 weeks	Cirillo G, Pepe R, Siciliano M, et al. (2023)	List Learning	20	3.75	19.5	2.78	1.92	0.48	10	17	6.11	20.5	5.93	0.98	0.75	10
Cognitive assessment	6 weeks	Cirillo G, Pepe R, Siciliano M, et al. (2023)	Story Memory-IR	15	2.59	12	6.29	2.21	1.05	10	12.5	4.82	9	4.44	0.85	1.42	10
Cognitive assessment	6 weeks	Cirillo G, Pepe R, Siciliano M, et al. (2023)	Figure Copy	15.5	3.89	14.5	1.85	-2.85	2.39	10	12	3.7	11.5	3.89	-0.71	1.72	10
Cognitive assessment	6 weeks	Cirillo G, Pepe R, Siciliano M, et al. (2023)	Line Orientation	14.5	4.07	16.5	4.07	2.77	0.97	10	13.5	5.19	12.5	3.89	1.85	0.89	10
Cognitive assessment	6 weeks	Cirillo G, Pepe R, Siciliano M, et al. (2023)	Picture Naming	10	0	8	1.48	2.77	0.97	10	9.5	0.93	7.5	1.11	1.85	0.89	10
Cognitive assessment	6 weeks	Cirillo G, Pepe R, Siciliano M, et al. (2023)	Semantic Fluency	13	1.85	7.5	2.22	1.34	0.67	10	15.5	3.33	8	1.67	0.98	0.75	10
Cognitive assessment	6 weeks	Cirillo G, Pepe R, Siciliano M, et al. (2023)	Digit Span Backward	6	2.04	8	3.15	1.34	0.67	10	7	2.96	7	2.59	0.98	0.75	10
Cognitive assessment	6 weeks	Cirillo G, Pepe R, Siciliano M, et al. (2023)	Coding	27	13.89	24	8.52	1.34	0.67	10	19.5	13.33	30.5	4.07	0.98	0.75	10
Cognitive assessment	6 weeks	Cirillo G, Pepe R, Siciliano M, et al. (2023)	List Recall	0.5	2.78	0	0.74	2.07	1.38	10	1	2.59	2	1.85	0.85	1.42	10
Cognitive assessment	6 weeks	Cirillo G, Pepe R, Siciliano M, et al. (2023)	List Recognition	13	3.7	12.5	2.78	-1.83	1.76	10	15.5	1.48	16	2.96	-0.71	1.72	10
Cognitive assessment	6 weeks	Cirillo G, Pepe R, Siciliano M, et al. (2023)	Story Recall-DR	0.5	5.37	1	5.19	-1.83	1.76	10	5.5	2.41	5.5	2.78	-0.71	1.72	10
Cognitive assessment	6 weeks	Cirillo G, Pepe R, Siciliano M, et al. (2023)	Figure Recall	3	5.37	2	5.37	-1.83	1.76	10	3	4.26	4	2.96	-0.71	1.72	10
Behavioralmeasures	6 weeks	Cirillo G, Pepe R, Siciliano M, et al. (2023)	Beck Depression Inventory II scale (BDI-II)	15.5	14.44	12	15.93	2.41	1.09	10	12	10.19	8	8.52	1.85	0.89	10
Behavioralmeasures	6 weeks	Cirillo G, Pepe R, Siciliano M, et al. (2023)	Beck Anxiety Inventory (BAI)	4	10.19	5	11.85	1	11.1134	10	8.5	8.15	7	7.04	-1.5	7.65559	10
Behavioralmeasures	6 weeks	Cirillo G, Pepe R, Siciliano M, et al. (2023)	Apathy Evaluation Scale (AES)	39	7.78	33	14.44	-6	12.5179	10	39	7.22	37	11.48	-2	10.0515	10
Behavioralmeasures	2 weeks	Cui H, Ren R, Lin G, et al. (2019)	Auditory Verbal Learning Test—Immediate Free Recall	2.43	0.55	5.46	0.65	3.03	0.606218	11	1.67	0.51	1.87	0.44	0.2	0.478853	10
Behavioralmeasures	2 weeks	Cui H, Ren R, Lin G, et al. (2019)	Auditory Verbal Learning Test-Delayed Recall	2.39	0.64	5.17	1.11	2.78	0.965039	11	1.76	0.46	0.98	0.42	-0.78	0.441362	10
Behavioralmeasures	2 weeks	Cui H, Ren R, Lin G, et al. (2019)	Auditory Verbal Learning Test—Immediate Free Recall	13.24	0.75	21.02	1.63	7.78	1.41312	11	11.27	0.57	12.47	0.64	1.2	0.60803	10
Behavioralmeasures	2 weeks	Cui H, Ren R, Lin G, et al. (2019)	Auditory Verbal Learning Test—Recognition Recall	17.71	1.23	19.77	1.02	2.06	1.13961	11	16.81	0.78	17.23	0.82	0.42	0.80075	10
Behavioralmeasures	2 months	Cui H, Ren R, Lin G, et al. (2019)	Auditory Verbal Learning Test—Immediate Free Recall	2.43	0.55	4.74	0.89	2.31	0.777882	11	1.67	0.51	1.67	0.21	0	0.443959	10
Behavioralmeasures	2 months	Cui H, Ren R, Lin G, et al. (2019)	Auditory Verbal Learning Test-Delayed Recall	2.39	0.64	4.78	1.07	2.39	0.932577	11	1.76	0.46	0.81	0.26	-0.95	0.3995	10
Behavioralmeasures	2 months	Cui H, Ren R, Lin G, et al. (2019)	Auditory Verbal Learning Test—Immediate Free Recall	13.24	0.75	18.96	1.28	5.72	1.11396	11	11.27	0.57	10.69	0.76	-0.58	0.685055	10
Behavioralmeasures	2 months	Cui H, Ren R, Lin G, et al. (2019)	Auditory Verbal Learning Test—Recognition Recall	17.71	1.23	20.31	0.95	2.6	1.11665	11	16.81	0.78	16.02	0.98	-0.79	0.896883	10
memory	2 weeks	Drumond Marra HL, Myczkowski ML, et al. (2015)	Rivermead Behavioural Memory Test (RBMT)	20.87	2.1	22.6	1.68	1.73	1.92468	15	21.58	1.77	22.16	1.57	0.58	1.67896	19
memory	2 weeks	Drumond Marra HL, Myczkowski ML, et al. (2015)	Logical memory II (delayed)	21.87	6.4	21.67	6.79	-0.2	6.60364	15	17.58	7.5	22.68	6.44	5.1	7.03019	19
memory	2 weeks	Drumond Marra HL, Myczkowski ML, et al. (2015)	Letter-number sequencing test	10.2	2.08	9.8	1.74	-0.4	1.93256	15	9.16	2.57	9.74	2.08	0.58	2.36341	19
memory	2 weeks	Drumond Marra HL, Myczkowski ML, et al. (2015)	Trail Making Test Part B	109.13	29.26	97.13	47.87	-12	41.7972	15	110.89	49.31	106.79	30.84	-4.1	43.1493	19
memory	2 weeks	Drumond Marra HL, Myczkowski ML, et al. (2015)	Semantic Fluency	18.47	4.49	18	5.66	-0.47	5.17516	15	15.95	3.66	17.58	4.69	1.63	4.26923	19
memory	4 weeks	Drumond Marra HL, Myczkowski ML, et al. (2015)	Rivermead Behavioural Memory Test (RBMT)	20.87	2.1	22.87	1.36	2	1.84488	15	21.58	1.77	22.11	1.29	0.53	1.58547	19
memory	4 weeks	Drumond Marra HL, Myczkowski ML, et al. (2015)	Logical memory II (delayed)	21.87	6.4	25.47	6.56	3.6	6.48148	15	17.58	7.5	26.89	6.81	9.31	7.17991	19
memory	4 weeks	Drumond Marra HL, Myczkowski ML, et al. (2015)	Letter-number sequencing test	10.2	2.08	10.87	2.36	0.67	2.2332	15	9.16	2.57	9.32	2.79	0.16	2.68676	19
memory	4 weeks	Drumond Marra HL, Myczkowski ML, et al. (2015)	Trail Making Test Part B	99.13	29.26	95.4	31.58	-3.73	30.4863	15	110.89	49.31	107.32	46.45	-3.57	47.944	19
memory	4 weeks	Drumond Marra HL, Myczkowski ML, et al. (2015)	Semantic Fluency	18.47	4.49	18.8	5.65	0.33	5.16857	15	15.95	3.66	19	5.08	3.05	4.53974	19
Cognitive assessment	4 weeks	Esposito S, Trojsi F, Cirillo G, et al. (2022)	List Learning	21.05	7.95	23.22	8.88	2.17	8.45345	11	17.31	5.85	19.35	5.14	2.04	5.52929	16
Cognitive assessment	4 weeks	Esposito S, Trojsi F, Cirillo G, et al. (2022)	Story Memory-IR	14.93	2.93	13.95	7.95	-0.98	6.96376	11	12.69	5.02	11.88	5.3	-0.81	5.16569	16
Cognitive assessment	4 weeks	Esposito S, Trojsi F, Cirillo G, et al. (2022)	Figure Copy	15.03	5.09	13.11	6.12	-1.92	5.67554	11	12.02	3.47	11.09	1.96	-0.93	3.01352	16
Cognitive assessment	4 weeks	Esposito S, Trojsi F, Cirillo G, et al. (2022)	Line Orientation	13.79	5.86	14.95	2.07	1.16	5.14726	11	13.79	5.05	11.95	4.03	-1.84	4.62514	16
Cognitive assessment	4 weeks	Esposito S, Trojsi F, Cirillo G, et al. (2022)	Picture Naming	9.89	3.07	9.94	3.27	0.05	3.17473	11	8.96	2.92	8.97	3.12	0.01	3.02496	16
Cognitive assessment	4 weeks	Esposito S, Trojsi F, Cirillo G, et al. (2022)	Semantic Fluency	13.08	4.95	6.88	4.98	-6.2	4.96507	11	14.11	3.76	8.78	2.48	-5.33	3.31107	16
Cognitive assessment	4 weeks	Esposito S, Trojsi F, Cirillo G, et al. (2022)	Digit Span Backward	6.17	1.78	8.76	2.67	2.59	2.35472	11	7.02	1.92	7.98	2.59	0.96	2.32845	16
Cognitive assessment	4 weeks	Esposito S, Trojsi F, Cirillo G, et al. (2022)	Coding	29	11.09	26	7.89	-3	9.88636	11	29.5	13.33	30.5	4.12	1	11.8213	16
Cognitive assessment	4 weeks	Esposito S, Trojsi F, Cirillo G, et al. (2022)	List Recall	1.1	0.89	0.4	0.27	-0.7	0.79038	11	1	2.09	2	1.85	1	1.98093	16
Cognitive assessment	4 weeks	Esposito S, Trojsi F, Cirillo G, et al. (2022)	List Recognition	12.87	3.28	11.63	2.65	-1.24	3.01478	11	13.5	1.48	14.02	3.06	0.52	2.65051	16
Cognitive assessment	4 weeks	Esposito S, Trojsi F, Cirillo G, et al. (2022)	Story Recall-DR	0.46	3.17	2.09	3.01	1.63	3.09311	11	0.52	0.34	1.27	2.01	0.75	1.86341	16
Cognitive assessment	4 weeks	Esposito S, Trojsi F, Cirillo G, et al. (2022)	Figure Recall	5.28	3.01	2.11	2.09	-3.17	2.67157	11	4.98	1.12	4	2.96	-0.98	2.58859	16
Behavioralmeasures	4 weeks	Esposito S, Trojsi F, Cirillo G, et al. (2022)	Beck Depression Inventory II scale (BDI-II)	16.77	9.88	11.36	8.62	-5.41	9.31414	11	16.23	10.19	15.12	8.42	-1.11	9.43041	16
Behavioralmeasures	4 weeks	Esposito S, Trojsi F, Cirillo G, et al. (2022)	Beck Anxiety Inventory (BAI)	3.19	2.12	6.25	2.67	3.06	2.4419	11	3.32	1.16	4.17	3.01	0.85	2.62947	16
Behavioralmeasures	4 weeks	Esposito S, Trojsi F, Cirillo G, et al. (2022)	Apathy Evaluation Scale (AES)	32	9.03	26	7.11	-6	8.23952	11	31.11	8.32	30.12	10.09	-0.99	9.33176	16
Cognitive assessment	8 weeks	Fu HX. (2025)	Digit Span Backward	7.2	2.58	7.93	2.35	0.73	2.47303	98	7.05	1.02	7.13	1.92	0.08	1.66385	82
Cognitive assessment	8 weeks	Fu HX. (2025)	Digit Span Backward	5.43	2.13	6.55	1.76	1.12	1.97122	98	5.22	1.86	5.49	1.73	0.27	1.79853	82
Cognitive assessment	8 weeks	Fu HX. (2025)	Cumulative calculations	7.09	2.32	8	1.75	0.91	2.09402	98	7.03	1.65	7.38	2.11	0.35	1.92174	82
Cognitive assessment	8 weeks	Fu HX. (2025)	Visual recognition	6.14	2.17	7.09	2.1	0.95	2.13586	98	6.09	1.74	6.5	1.95	0.41	1.85394	82
Cognitive assessment	8 weeks	Fu HX. (2025)	Visual reproduction	3.59	1.64	4.54	2.06	0.95	1.88542	98	3.65	1.5	3.74	2	0.09	1.80278	82
Cognitive assessment	8 weeks	Fu HX. (2025)	Associative learning	4.43	1.98	5.42	1.77	0.99	1.8838	98	4.35	1.96	4.78	1.85	0.43	1.90738	82
Cognitive assessment	8 weeks	Fu HX. (2025)	Comprehension memory	5.46	1.66	6.18	1.47	0.72	1.57363	98	5.5	1.23	5.46	1.37	-0.04	1.30564	82
Cognitive assessment	8 weeks	Fu HX. (2025)	Digit Span Backward	5.01	1.82	5.82	1.95	0.72	1.57363	98	4.78	1.75	4.91	1.81	0.13	1.78076	82
Cognitive assessment	6 weeks	Liu Z, Zhang L, Bai L, et al. (2025)	Montreal Cognitive Assessment (MOCA)	23.3	1.7	26.3	1.9	3	1.80831	51	22.6	2	24.4	2.5	1.8	2.29129	52
Cognitive assessment	6 weeks	Liu Z, Zhang L, Bai L, et al. (2025)	Trail Making Test Part B	157.2	54.7	150	51	-7.2	52.947	51	156.3	44.8	165.8	46.5	9.5	45.6737	52
Cognitive assessment	6 weeks	Liu Z, Zhang L, Bai L, et al. (2025)	Hamilton Anxiety Rating Scale	7.9	3.2	3.7	3	-4.2	3.10483	51	7.5	3.4	5.5	2.8	-2	3.14325	52
Cognitive assessment	6 weeks	Liu Z, Zhang L, Bai L, et al. (2025)	Hamilton Depression Rating Scale	5.6	3.1	2.1	1.7	-3.5	2.68887	51	5.4	2.5	3.7	2.3	-1.7	2.40624	52
Cognitive assessment	6 weeks	Liu Z, Zhang L, Bai L, et al. (2025)	36-Item Short Form Health Survey	104	7.6	106.1	5.7	2.1	6.85055	51	104.1	7	103.3	6.9	-0.8	6.95054	52
Cognitive assessment	12 weeks	Liu Z, Zhang L, Bai L, et al. (2025)	Montreal Cognitive Assessment (MOCA)	23.3	1.7	26.3	2.2	3	1.9975	51	22.6	2	24.9	2.5	2.3	2.29129	52
Cognitive assessment	12 weeks	Liu Z, Zhang L, Bai L, et al. (2025)	Trail Making Test Part B	157.2	54.7	141.4	42.4	-15.8	49.7048	51	156.3	44.8	160.9	46.4	4.6	45.621	52
Cognitive assessment	12 weeks	Liu Z, Zhang L, Bai L, et al. (2025)	Hamilton Anxiety Rating Scale	7.9	3.2	3.5	2.6	-4.4	2.94618	51	7.5	3.4	4.1	2.5	-3.4	3.05123	52
Cognitive assessment	12 weeks	Liu Z, Zhang L, Bai L, et al. (2025)	Hamilton Depression Rating Scale	5.6	3.1	1.9	1.9	-3.7	2.7074	51	5.4	2.5	3.1	2	-2.3	2.29129	52
Cognitive assessment	12 weeks	Liu Z, Zhang L, Bai L, et al. (2025)	36-Item Short Form Health Survey	104	7.6	103.4	16.5	-0.6	14.3042	51	104.1	7	95.5	28.7	-8.6	25.9189	52
Cognitive assessment	2 weeks	Padala PR, Padala KP, et al. (2017)	Mini Mental State Exam(MMSE)					2.9	0.65	8					-0.6	0.3	8
Cognitive assessment	2 weeks	Padala PR, Padala KP, et al. (2017)	Trails Making Test A					-3.1	1.55	8					1.5	0.73	8
Cognitive assessment	2 weeks	Padala PR, Padala KP, et al. (2017)	Trail Making Test Part B					-15.3	7.9	8					-24.2	12.13	8
Cognitive assessment	2 weeks	Padala PR, Padala KP, et al. (2017)	Executive Function - 25 (Exit-25)					-2.8	1.4	8					-1.2	0.6	8
Cognitive assessment	2 weeks	Padala PR, Padala KP, et al. (2017)	Activities of Daily Living					0.6	0.3	11					0.8	0.37	6
Cognitive assessment	2 weeks	Song S, Guo Z, Mu Q. (2025)	Mini Mental State Exam(MMSE)	25.18	1.04	27.64	0.85	2.46	0.959218	11	24.91	2.51	24.82	2.71	-0.09	2.61574	11
Cognitive assessment	2 weeks	Song S, Guo Z, Mu Q. (2025)	Montreal Cognitive Assessment (MOCA)	18.45	4.06	22	2.9	3.55	3.6221	11	17.18	0.57	18.56	0.92	3.01	4.33387	11
Cognitive assessment	2 weeks	Song S, Guo Z, Mu Q. (2025)	Auditory Verbal Learning Test—Immediate Free Recall	2.55	1.51	6.09	1.14	3.54	1.36319	11	3	0.66	3.55	0.58	0.55	0.623859	11
Cognitive assessment	2 weeks	Song S, Guo Z, Mu Q. (2025)	Auditory Verbal Learning Test-Delayed Recall	18.64	2.91	22.64	1.43	4	2.52026	11	18.45	3.5	19.55	2.34	1.1	3.08798	11
Cognitive assessment	2 weeks	Song S, Guo Z, Mu Q. (2025)	Animal Verbal Fluency(AFT)	10.73	2.8	12	2.57	1.27	2.69238	11	13.18	3.89	11.91	2.84	-1.27	3.4857	11
Cognitive assessment	2 weeks	Song S, Guo Z, Mu Q. (2025)	Boston Naming Test(BNT)	15.64	5.41	20.55	4.39	4.91	4.97899	11	15.55	4.72	17.45	3.96	1.9	4.38962	11
Cognitive assessment	2 weeks	Song S, Guo Z, Mu Q. (2025)	Trails Making Test A	113.18	64.11	100.27	33.89	-12.91	55.5512	11	110.18	41.6	127.45	50.1	17.27	46.4372	11
Cognitive assessment	2 weeks	Song S, Guo Z, Mu Q. (2025)	Trail Making Test Part B	255	81.26	210.36	82.9	-44.64	82.0923	11	261	83.5	261.36	72.3	0.36	78.5015	11
Cognitive assessment	2 weeks	Wang J, Zhang M, Wei X, et al. (2025)	Montreal Cognitive Assessment (MOCA)	22.08	2.6	25.08	2.96	3	2.79743	14	22.92	2.57	24.69	3.52	1.77	3.15419	13
Cognitive assessment	2 weeks	Wang J, Zhang M, Wei X, et al. (2025)	Trails Making Test A	52.61	19.74	42.21	18.65	-10.4	19.2182	14	45.23	13.2	43.27	17.14	-1.96	15.549	13
Cognitive assessment	2 weeks	Wang J, Zhang M, Wei X, et al. (2025)	Trail Making Test Part B	120.54	61.86	105.44	37.95	-15.1	54.0303	14	124.4	53.5	111.76	32.82	-12.64	46.7283	13
Cognitive assessment	2 weeks	Wang J, Zhang M, Wei X, et al. (2025)	Digit Span Backward	6.5	2	7.5	1	1	1.73205	14	7	3	7	3	0	3	13
Cognitive assessment	2 weeks	Wang J, Zhang M, Wei X, et al. (2025)	Digit Span Backward	4	2	4.5	3	0.5	2.64575	14	4	1	4	1	0	1	13
Cognitive assessment	2 weeks	Wang J, Zhang M, Wei X, et al. (2025)	Stroop Color Word Test	40.56	37.33	36.8	19.63	-3.76	32.3431	14	33.26	9.38	33.75	8	0.49	8.7718	13
Cognitive assessment	2 weeks	Wang T, Guo Z, Wu H, et al. (2023)	Mini Mental State Exam(MMSE)	25.73	2.94	27.87	2.29	2.14	2.6749	19	24.11	2.98	24.35	2.58	0.24	2.8015	20
Cognitive assessment	2 weeks	Wang T, Guo Z, Wu H, et al. (2023)	Montreal Cognitive Assessment (MOCA)	18.48	4.05	22.29	3.12	3.81	3.67436	19	17.32	2.81	18.02	2.64	0.7	2.72897	20
Cognitive assessment	2 weeks	Wang T, Guo Z, Wu H, et al. (2023)	Auditory Verbal Learning Test—Immediate Free Recall	3.34	1.39	6.64	1.89	3.3	1.6962	19	3.18	1.78	24.35	2.58	21.17	2.28744	20
Cognitive assessment	2 weeks	Wang T, Guo Z, Wu H, et al. (2023)	Auditory Verbal Learning Test—Immediate Free Recall	3.33	2.21	7.11	2.07	3.78	2.14343	19	3.45	1.78	5.01	2.15	1.56	1.99095	20
Cognitive assessment	2 weeks	Wang T, Guo Z, Wu H, et al. (2023)	Auditory Verbal Learning Test-Delayed Recall	2.87	1.91	6.55	1.84	3.68	1.87598	19	2.99	2.27	3.55	1.86	0.56	2.0953	20
Cognitive assessment	2 weeks	Wang T, Guo Z, Wu H, et al. (2023)	Auditory Verbal Learning Test—Recognition Recall	18.65	2.59	22.58	2.43	3.93	2.51382	19	18.86	2.87	19.61	1.98	0.75	2.54454	20
Cognitive assessment	4 Weeks	Zheng W, Shi X, Chen Y, et al. (2024)a	Mini Mental State Exam(MMSE)					2.04	1.26	14					-0.15	1.26	6
Cognitive assessment	4 Weeks	Zheng W, Shi X, Chen Y, et al. (2024)a	Montreal Cognitive Assessment (MOCA)					1.91	2.73	14					-1.08	2.71	6
Cognitive assessment	4 Weeks	Zheng W, Shi X, Chen Y, et al. (2024)a	Auditory Verbal Learning Test-Delayed Recall					3.71	1.53	14					0.69	1.51	6
Cognitive assessment	4 Weeks	Zheng W, Shi X, Chen Y, et al. (2024)a	Auditory Verbal Learning Test-Delayed Recall					2.64	1.93	14					0.15	1.92	6
Cognitive assessment	4 Weeks	Zheng W, Shi X, Chen Y, et al. (2024)a	Auditory Verbal Learning Test—Recognition Recall					0.79	1.36	14					-0.23	2.2	6
Cognitive assessment	4 Weeks	Zheng W, Shi X, Chen Y, et al. (2024)a	Trails Making Test A					-0.45	0.26	14					0.18	0.39	6
Cognitive assessment	4 Weeks	Zheng W, Shi X, Chen Y, et al. (2024)a	Stroop-A					-0.07	1.38	14					0.27	1.37	6
Cognitive assessment	4 Weeks	Zheng W, Shi X, Chen Y, et al. (2024)a	Stroop-B					0.34	1.18	14					0.36	1.16	6
Cognitive assessment	4 Weeks	Zheng W, Shi X, Chen Y, et al. (2024)a	Trail Making Test Part B					-0.57	0.29	14					0.11	0.28	6
Cognitive assessment	4 Weeks	Zheng W, Shi X, Chen Y, et al. (2024)a	Digit Span Backward					0.64	1.35	14					0	1.34	6
Cognitive assessment	4 Weeks	Zheng W, Shi X, Chen Y, et al. (2024)a	Wechsler Memory Scale Visual Reproduction copy (WMS-VR-C)					0.21	0.67	14					0.15	0.67	6
Cognitive assessment	4 Weeks	Zheng W, Shi X, Chen Y, et al. (2024)a	Semantic Fluency					-2.36	4.81	14					-1.46	4.76	6
Cognitive assessment	4 Weeks	Zheng W, Shi X, Chen Y, et al. (2024)b	Mini Mental State Exam(MMSE)					1.84	1.13	16					-0.15	1.26	7
Cognitive assessment	4 Weeks	Zheng W, Shi X, Chen Y, et al. (2024)b	Montreal Cognitive Assessment (MOCA)					2.64	2.43	16					-1.08	2.71	7
Cognitive assessment	4 Weeks	Zheng W, Shi X, Chen Y, et al. (2024)b	Auditory Verbal Learning Test-Delayed Recall					3.25	1.37	16					0.69	1.51	7
Cognitive assessment	4 Weeks	Zheng W, Shi X, Chen Y, et al. (2024)b	Auditory Verbal Learning Test-Delayed Recall					2.56	1.73	16					0.15	1.92	7
Cognitive assessment	4 Weeks	Zheng W, Shi X, Chen Y, et al. (2024)b	Auditory Verbal Learning Test—Recognition Recall					1.75	1.99	16					-0.23	2.2	7
Cognitive assessment	4 Weeks	Zheng W, Shi X, Chen Y, et al. (2024)b	Trails Making Test A					-0.18	0.35	16					0.18	0.39	7
Cognitive assessment	4 Weeks	Zheng W, Shi X, Chen Y, et al. (2024)b	Stroop-A					0.32	1.23	16					0.27	1.37	7
Cognitive assessment	4 Weeks	Zheng W, Shi X, Chen Y, et al. (2024)b	Stroop-B					0.47	1.05	16					0.36	1.16	7
Cognitive assessment	4 Weeks	Zheng W, Shi X, Chen Y, et al. (2024)b	Trail Making Test Part B					-0.67	0.26	16					0.11	0.28	7
Cognitive assessment	4 Weeks	Zheng W, Shi X, Chen Y, et al. (2024)b	Digit Span Backward					0.38	0.62	16					0	1.34	7
Cognitive assessment	4 Weeks	Zheng W, Shi X, Chen Y, et al. (2024)b	Wechsler Memory Scale Visual Reproduction copy (WMS-VR-C)					-0.19	0.59	16					0.15	0.67	7
Cognitive assessment	4 Weeks	Zheng W, Shi X, Chen Y, et al. (2024)b	Semantic Fluency					-0.63	4.29	16					-1.46	4.76	7

## Sheet: Baseline depression and anxiety
Study	Depression scale	Baseline depression score (intervention group)	Baseline depression score (control group)
Cirillo G, Pepe R, Siciliano M, et al. (2023)	Beck Depression Inventory II scale (BDI-II)	15.5 ± 14.44	12.00 ± 10.19
Esposito S, Trojsi F, Cirillo G, et al. (2022)	Beck Depression Inventory II scale (BDI-II)	16.77 ± 9.88	16.23 ± 10.19
Liu Z, Zhang L, Bai L, et al. (2025)	Hamilton Depression Rating Scale	5.60 ± 3.10	5.40 ± 2.50
Study	Anxiety scale	Baseline anxiety score (intervention group)	Baseline anxiety score (control group)
Cirillo G, Pepe R, Siciliano M, et al. (2023)	Beck Anxiety Inventory (BAI)	4.00 ± 10.19	8.50 ± 8.15
Esposito S, Trojsi F, Cirillo G, et al. (2022)	Beck Anxiety Inventory (BAI)	3.19 ± 2.12	3.32 ± 1.16
Liu Z, Zhang L, Bai L, et al. (2025)	Hamilton Anxiety Rating Scale	7.90 ± 3.20	7.50 ± 3.40

## Sheet: MMSE (global cognition)
Study	mean1	sd1	n1	mean2	sd2	n2
Padala PR, Padala KP, et al. (2017)	2.9	1.65	8	-0.6	1.3	8
Song S, Guo Z, Mu Q. (2025)	2.46	1.95922	11	-0.09	2.61574	11
Wang T, Guo Z, Wu H, et al. (2023)	2.14	2.6749	19	0.24	2.8015	20
Zheng W, Shi X, Chen Y, et al. (2024)a	2.04	1.26	14	-0.15	1.26	6
Zheng W, Shi X, Chen Y, et al. (2024)b	1.84	1.13	16	-0.15	1.26	7

## Sheet: MOCA (global cognition)
Study	mean1	sd1	n1	mean2	sd2	n2
Liu Z, Zhang L, Bai L, et al. (2025)a	3	1.80831	51	1.8	2.29129	52
Liu Z, Zhang L, Bai L, et al. (2025)b	3	1.9975	51	2.3	2.29129	52
Song S, Guo Z, Mu Q. (2025)	3.55	3.6221	11	3.01	4.33387	11
Wang J, Zhang M, Wei X, et al. (2025)	3	2.79743	14	1.77	3.15419	13
Wang T, Guo Z, Wu H, et al. (2023)	3.81	3.67436	19	0.7	2.72897	20
Zheng W, Shi X, Chen Y, et al. (2024)a	1.91	2.43	14	-1.08	2.71	6
Zheng W, Shi X, Chen Y, et al. (2024)b	2.64	2.73	16	-1.08	2.71	7

## Sheet: Digit Span(executive function)
Study	mean1	sd1	n1	mean2	sd2	n2
Cirillo G, Pepe R, Siciliano M, et al. (2023)a	2	2.62389	10	2	3.2761	10
Cirillo G, Pepe R, Siciliano M, et al. (2023)b	1.34	0.67	10	0.98	0.75	10
Esposito S, Trojsi F, Cirillo G, et al. (2022)	2.59	2.35472	11	0.96	2.32845	16
Fu HX. (2025)a	0.73	2.47303	98	0.08	1.66385	82
Fu HX. (2025)b	1.12	1.97122	98	0.27	1.79853	82
Fu HX. (2025)c	0.72	1.57363	98	0.13	1.78076	82
Wang J, Zhang M, Wei X, et al. (2025)a	1	1.73205	14	0	3	13
Wang J, Zhang M, Wei X, et al. (2025)b	0.5	2.64575	14	0	1	13
Zheng W, Shi X, Chen Y, et al. (2024)a	0.64	1.35	14	0	1.34	6
Zheng W, Shi X, Chen Y, et al. (2024)b	0.38	0.62	16	0	1.34	7

## Sheet: TMT(executive function)
Study	mean1	sd1	n1	mean2	sd2	n2
Padala PR, Padala KP, et al. (2017)	-3.1	1.55	8	1.5	0.73	8
Song S, Guo Z, Mu Q. (2025)	-12.91	55.5512	11	17.27	46.4372	11
Wang J, Zhang M, Wei X, et al. (2025)	-10.4	19.2182	14	-1.96	15.549	13
Zheng W, Shi X, Chen Y, et al. (2024)a	-3.45	0.26	14	0.18	0.39	6
Zheng W, Shi X, Chen Y, et al. (2024)b	-3.18	0.35	16	0.18	0.39	7
Study	mean1	sd1	n1	mean2	sd2	n2
Drumond Marra HL, Myczkowski ML, et al. (2015)a	-12	6.79723	15	-4.1	12.1493	19
Drumond Marra HL, Myczkowski ML, et al. (2015)b	-3.73	3.48628	15	-3.57	5.94402	19
Liu Z, Zhang L, Bai L, et al. (2025)a	-7.2	5.94705	51	9.5	5.67373	52
Liu Z, Zhang L, Bai L, et al. (2025)b	-15.8	9.70483	51	4.6	10.621	52
Padala PR, Padala KP, et al. (2017)	-15.3	7.9	8	-4.2	7.13	8
Song S, Guo Z, Mu Q. (2025)	-14.64	8.09229	11	14.13	8.50153	11
Wang J, Zhang M, Wei X, et al. (2025)	-15.1	5.03032	14	-12.64	6.72828	13
Zheng W, Shi X, Chen Y, et al. (2024)a	-4.57	0.29	14	0.11	0.28	6
Zheng W, Shi X, Chen Y, et al. (2024)b	-3.67	0.26	16	0.11	0.28	7

## Sheet: AVLT-immediately（verbal memory）
Study	mean1	sd1	n1	mean2	sd2	n2
Cui H, Ren R, Lin G, et al. (2019)a	3.03	0.906218	11	0.2	0.778853	10
Cui H, Ren R, Lin G, et al. (2019)b	7.78	1.41312	11	1.2	0.69803	10
Cui H, Ren R, Lin G, et al. (2019)c	2.31	1.37788	11	0	0.743959	10
Cui H, Ren R, Lin G, et al. (2019)d	5.72	1.11396	11	-0.58	0.885055	10
Song S, Guo Z, Mu Q. (2025)	3.54	1.36319	11	0.55	0.723859	11
Wang T, Guo Z, Wu H, et al. (2023)a	3.3	1.6962	19	1.17	1.28744	20
Wang T, Guo Z, Wu H, et al. (2023)b	3.78	2.14343	19	1.56	1.99095	20

[truncated: 6 more sheets: AVLT-delayed(verbal memory), AVLT-recognition(verbal memory), Semantic fluency(language flue), Naming ability(language fluenc), Depression（affective symptoms）, Anxiety(affective symptoms)]
